# Supplementary material for: T-Cell Responses Induced by an Intradermal BNT162b2 mRNA Vaccine Booster Following Primary Vaccination with Inactivated SARS-CoV-2 Vaccine
Source: Vaccines (Basel). 2022 Sep 7;10(9):1494. doi: 10.3390/vaccines10091494 (PMC9501140; doi:10.3390/vaccines10091494)
Supplement: Supplementary file 1 [file vaccines-10-01494-s001.zip]

Archive with 1 entries (1 files):
- vaccines-1860094-supplementary.pdf
